# Supplementary material for: Lead Optimization of the 5-Phenylpyrazolopyrimidinone NPD-2975 toward Compounds with Improved Antitrypanosomal Efficacy
Source: J Med Chem. 2024 Feb 8;67(4):2849–63. doi: 10.1021/acs.jmedchem.3c01976 (PMC10895668; doi:10.1021/acs.jmedchem.3c01976)
Supplement: Supplementary file 2 — jm3c01976_si_002.csv [file jm3c01976_si_002.csv]

Compound number	SMILES	T. b. brucei pIC50	T. b. rhodesiense pIC50	MRC-5 pIC50	T. cruzi pIC50	L. infantum pIC50	PMM pIC50
2	O=C1C(NN=C2C(C)C)=C2N=C(C3=CC=C(F)C=C3)N1	7.2 ± 0.2	N.D.	<4.2	<4.2	<4.2	<4.2
7	O=C1C2=NNC(C(C)C)=C2N=C(C3=CC=C(F)C=C3)N1C	<5.0		<4.2
11	O=C1C(N(C)N=C2C(C)C)=C2N=C(C3=CC=C(F)C=C3)N1	7.1 ± 0.1		<4.2
15	O=C1C2=NN(C)C(C(C)C)=C2N=C(C3=CC=C(F)C=C3)N1	5.8 ± 0.1		<4.2
17	N=C1C(NN=C2C(C)C)=C2N=C(C3=CC=C(F)C=C3)N1	<5.0		4.6 ± 0.0
21a	O=C1C(N(CC)N=C2C(C)C)=C2N=C(C3=CC=C(F)C=C3)N1	6.6 ± 0.4		<4.2
21b	O=C1C(N(CCC)N=C2C(C)C)=C2N=C(C3=CC=C(F)C=C3)N1	6.8 ± 0.2		<4.2
21c	O=C1C(N(C(C)C)N=C2C(C)C)=C2N=C(C3=CC=C(F)C=C3)N1	5.2 ± 0.1		<4.2
21d	O=C1C(N(CCOC)N=C2C(C)C)=C2N=C(C3=CC=C(F)C=C3)N1	<4.2		<4.2
21e	O=C1C(N(CCC2=CC=C(OC)C=C2)N=C3C(C)C)=C3N=C(C4=CC=C(F)C=C4)N1	5.5 ± 0.3		<4.2
21f	O=C(N)CCN1N=C(C(C)C)C(N=C(C2=CC=C(F)C=C2)N3)=C1C3=O	<4.2		<4.2
22	O=C1C(N(CCO)N=C2C(C)C)=C2N=C(C3=CC=C(F)C=C3)N1	6.2 ± 0.1		<4.2
31a	O=C1C(NN=C2C3CCCC3)=C2N=C(C4=CC=C(F)C=C4)N1	8.0 ± 0.0	8.0 ± 0.0	<4.2	<4.2	<4.2	<4.2
31b	O=C1C(NN=C2C3CCCCC3)=C2N=C(C4=CC=C(F)C=C4)N1	7.4 ± 0.0		<4.2
31c	O=C1C(NN=C2C(C)(C)C)=C2N=C(C3=CC=C(F)C=C3)N1	7.8 ± 0.3	8.0 ± 0.0	<4.2	<4.2	<4.2	<4.2
31d	O=C1C(NN=C2CC)=C2N=C(C3=CC=C(F)C=C3)N1	6.4 ± 0.0		<4.2
31e	O=C1C(NN=C2C)=C2N=C(C3=CC=C(F)C=C3)N1	4.6 ± 0.4		<4.2
31f	O=C1C(NN=C2)=C2N=C(C3=CC=C(F)C=C3)N1.O=CO	<4.2		<4.2
35	O=C1C(NN=C2C3=CC=CC=C3)=C2N=C(C4=CC=C(F)C=C4)N1	7.3 ± 0.1		<4.2
